# Supplementary material for: Comparative assessment of the SjSAP4-incorporated gold immunochromatographic assay for the diagnosis of human schistosomiasis japonica
Source: Front Public Health. 2023 Sep 1;11:1249637. doi: 10.3389/fpubh.2023.1249637 (PMC10509475; doi:10.3389/fpubh.2023.1249637)
Supplement: Supplementary file 1 [file Table_1.XLSX]

## Sheet: Sheet1
Supplementary Table 1. Diagnostic performance of the Sj23-LHD-ELISA and SjSAP4-ELISA assays using the F_ddPCR as reference
Diagnostic test		F_ddPCR		% Sensitivity	% Specificity	% PPV	% NPV	% Accuracy	Kappa Index
		+	-	(95% CI)	(95% CI)	(95% CI)	(95% CI)	(95% CI)	(95% CI)
Sj23-LHD-ELISA#	+	85 (27.7)	15 (14.3)	27.7	85.7	85	28.9	42.5	0.027
	-	222 (82.3)	90 (85.7)	(22.7 – 33.1)	(77.5 – 91.8)	(76.5 –91.4)	(23.9 – 34.2)	(37.7 – 47.4)	(0.029 – 0.134)
SjSAP4-ELISA#	+	207 (67.4)	55 (52.4)	67.4	47.6	79	33.3	62.4	0.132
	-	100 (32.6)	50 (47.6)	(61.9 – 72.6)	(37.9 – 57.6)	(73.6 – 83.8)	(25.9 – 41.5)	(57.5 – 67.1)	(0.036 – 0.228)
#OD450nm cut-off values for the serum ELISA assays: Sj23-LHD-ELISA, 0.2185; SjSAP4-ELISA, 0.1832 46.
